# Supplementary material for: Structural Elucidation of a Glucan from Trichaster palmiferus by Its Degraded Products and Preparation of Its Sulfated Derivative as an Anticoagulant
Source: Mar Drugs. 2023 Feb 24;21(3):148. doi: 10.3390/md21030148 (PMC10056992; doi:10.3390/md21030148)
Supplement: Supplementary file 1 [file marinedrugs-21-00148-s001.zip]

Archive with 1 entries (1 files):
- marinedrugs-2217221-supplementary.pdf
